# Supplementary material for: Identification of novel and conserved miRNAs involved in pollen development in Brassica campestris ssp. chinensis by high-throughput sequencing and degradome analysis
Source: BMC Genomics. 2014 Feb 21;15:146. doi: 10.1186/1471-2164-15-146 (PMC3936892; doi:10.1186/1471-2164-15-146)
Supplement: Additional file 2: Table S5 — Information about the numbers of reads and the sequence characteristics of all the identified miRNAs by using high-throughput sequencing. [file 1471-2164-15-146-S2.xls]

## Sheet: Sheet1
Table S5 Information about the numbers of reads and the sequence characteristics of all the identified miRNAs by using high-throughput sequencing.
	miRNA name	miR_seq	raw reads_FbA library	raw reads_FbB library	normalized reads_FbA library	normalized reads_FbB library	length	genomeID	strand	genome_seq	type	SS	hairpinLen	CG%	dG	MFEI
known miRNAs	bra-miR1140	ACAGCCTAAACCAATCGGAGC	808	433	816	429	21	A03	+	tcccctgttctctcaatcttttatatggcTCCGATTGGCTTTAGGCTGTTGtggctttgacttctttctaaagtcttcaaaatttagtttttcacaatcacgttaaatttttttaaaagtcacagccacaACAGCCTAAACCAATCGGAGCcatggtgatgagttcttgtaaggg	3'	..((((.....(((.(((.....(((((((((((((((.(((((((((((((((((.((((((....(((((..........)))))..(((.((......)).))).........)))))).))))))))))))))))))))))))))))))))..))))))........))))	152	38.9	-76	1.1
	bra-miR159a	TTTGGATTGAAGGGAGCTCTA	9029	47329	9115	46883	21	A07	+	aagtagggctccttatagttcaaacgagagtttagcagggtaaagaaaAGCTGCTAAGCTATGAATCCCataagccctaatccttatatataaaaaggatttggttatatggcttacatatctcaggagctttaacttgccctttaattgcttttactcttcTTTGGATTGAAGGGAGCTCTAca	3'	..((((((((((((..((((((((..(((((..((((((((((...((((((.((.((.((((....(((((((((..(((((((.........))))))).)))).)))))....)))).)).)).))))))...))))))......))))...)))))..))))))))..)))))))))))).	182	37.3	-75.4	1.1
	bra-miR160a-3p	GCGTATGAGGAGCCATGCATA	48	296	48	293	21	A05	-	tatgtgtagttgtataagatgtgtaTGCCTGGCTCCCTGTATGCCAtcctctaagctcatcgaccattgatgacctccgtgaatgGCGTATGAGGAGCCATGCATAttttcatatacatttacatac	3'	..((((((..((((((.((...((((((.(((((((..(((((((((......((.(((((((...))))))).))......)))))))))..))))))).))))))..)).))))))..)))))).	124	42.5	-54.3	1
	bra-miR160a-5p	TGCCTGGCTCCCTGTATGCCA	3876	10504	3913	10405	21	A05	-	tatgtgtagttgtataagatgtgtaTGCCTGGCTCCCTGTATGCCAtcctctaagctcatcgaccattgatgacctccgtgaatgGCGTATGAGGAGCCATGCATAttttcatatacatttacatac	5'	..((((((..((((((.((...((((((.(((((((..(((((((((......((.(((((((...))))))).))......)))))))))..))))))).))))))..)).))))))..)))))).	124	42.5	-54.3	1
	bra-miR164a	TGGAGAAGCAGGGCACGTGCA	565	2579	570	2555	21	A05	-	cctccacgtTGGAGAAGCAGGGCACGTGCAaaccaacaaacacgagatctatctcatgtaatttgCACGTGCTCCACTCCTCCAACatgagc	5'	.(((...(((((((.((..(((((((((((((.......(((.((((....)))).)))..)))))))))))))..)).)))))))..))).	90	51.1	-39.7	0.8
	bra-miR167a	TGAAGCTGCCAGCATGATCTA	1239	6062	1251	6005	21	A03	+	tggtgcaccggcatctgaTGAAGCTGCCAGCATGATCTAgttaactttatttctccgttgtttatccatgacaatggaaaagggataagtgtcgattaGATCATGTTCGTAGTTTCACCcgttgactgtcgcatc	5'	.(((((..(((((.....(((((((((.(((((((((((((..(((((((..((((((((((.......)))))))))...)..))))).))..))))))))))))).))))))))).....)).)))..)))))	134	43.7	-57.2	1
	bra-miR167b	TGAAGCTGCCAGCATGATCTA	1239	6062	1251	6005	21	A01	-	ggtgtacaggcatctgaTGAAGCTGCCAGCATGATCTAattaactttctttctctgttgattttatgacaatggaaaagagatgagtgtcgattaGATCATGTTCGCAGTTTCACCcattgactgtcgcacc	5'	(((((((((.((.....(((((((((.(((((((((((((..(((((((((.((..(((.((....)))))..))))))))).....))..))))))))))))).))))))))).....)).)))).)))))	132	41.7	-53.8	1
	bra-miR167d	TGAAGCTGCCAGCATGATCTA	1239	6062	1251	6005	21	A05	-	ggcgcaccggcatctgaTGAAGCTGCCAGCATGATCTAattatctttctttctccgttgacgatggaaaagacatgagtgttgattaGATCATGTTCGCAGTTTCACCcgttgactgtctcgcc	5'	((((...(((((.....(((((((((.(((((((((((((((.((((((((.((((((...)))))))))))...)))...))))))))))))))).))))))))).....)).)))...))))	124	47.6	-48.9	0.8
	bra-miR171a	TTGAGCCGTGCCAATATCACG	44	39	44	39	21	A01	-	acaatacgagatattggtgtggttcaatcagaaaaccacactcttttgttgtagagatcggtttgtttgaTTGAGCCGTGCCAATATCACGagtgt	3'	(((...((.((((((((..((((((((((((((((((...((((........))))...))))).)))))))))))))..)))))))).))..)))	96	40.6	-44.5	1.1
	bra-miR171b	TTGAGCCGTGCCAATATCACG	44	39	44	39	21	A09	+	tggtcaagcgAGATATTAGTGCGGTTCAATCaaatagtctcactcttagttgatagagattgattttgttcgaTTGAGCCGTGCCAATATCACGcatataacca	3'	.(((...(((.((((((.(..((((((((((.(((((..(((.((((........)))).)))..))))).))))))))))..).)))))).))).....))).	102	39.4	-41.8	1
	bra-miR171c	TTGAGCCGTGCCAATATCACG	44	39	44	39	21	A08	+	atgtaaaggtaacgcgAGATATTAGTGCGGTTCAATCaaatagtcgtactcttagctattagagatcggttttgttcgaTTGAGCCGTGCCAATATCACGcataaaaccaacatggcaaagat	3'	((((...(((...(((.((((((.(..((((((((((.((((((((..((((........))))..)))..))))).))))))))))..).)))))).))).....))).)))).........	114	39.8	-40.6	0.8
	bra-miR171d	TTGAGCCGTGCCAATATCACG	44	39	44	39	21	A06	-	ggtaacgcgAGATATTAGTGCGGTTCAATCaaatagtcgtgttctcacttgatagagatcggttttgttcgaTTGAGCCGTGCCAATATCACGcgtcaacc	3'	(((.(((((.((((((.(..((((((((((.(((((...((.((((........)))).))...))))).))))))))))..).)))))).)))))..)))	101	45.5	-43.5	0.9
	bra-miR171e	TGATTGAGCCGCGCCAATATC	11697	6773	11808	6709	21	A03	+	acgaaagagtcctctttgaTATTGGCCTGGTTCACTCAGAtcttccagattacacacgtactatatacattctctcagttatcTGATTGAGCCGCGCCAATATCtcagtgctctctcgt	3'	((((.((((..((....(((((((((..((((((.((((((((...(((.....................)))...))..)))))).))))))..)))))))))..))..)))).))))	119	43.7	-39.7	0.8
	bra-miR172a	AGAATCTTGATGATGCTGCAT	573	745	578	738	21	A02	-	agctcatcagtcgttttttgtaggcGCAGCACCATCAAGATTCACAtggaaattgaaaaatctcctaatttttaattagggttttgatatgtatatgAGAATCTTGATGATGCTGCATcaacaaccgacggctatacacaatacctaaagct	3'	........(((((((..((((.(..((((((.(((((((((((.((((...((...(((((..(((((((...))))))))))))...))...)))).))))))))))).))))))..).))))..)))))))...................	125	36.8	-50.3	0.9
	bra-miR1885b	TACATCTTCTCCGCGGAAGCTC	23365	14457	23587	14321	22	A06	+	ttgtctcacaactgtatcCATCCTGTCTTCACGAGCTTCctctagaagatgtgcgcagagtctttctaagtcacactcataaaaaattcaaagaaaaggaatcatactttcattgataatgaaatcaatagagagaatgatactgagctcttacattcgattagatgcgataatcttatcctctaattgcttgtaagagctgatgaccaatggatcatcctctattgatctcttcatcaatgaaaggtatgattccctttctttgaaatcacttttgaatgtgactaagaaagcctctacgTACATCTTCTCCGCGGAAGCTCatgaaaacaaggtagaaccaattgtggacaaa	3'	(((((.(((((.((..((.(((.(((.((((.((((((((...((((((((((((.((((.((((((.(((((((.(((.......((((((((((.((((((((((((((((((((...((.((((((((((............((((((((((..((((((((...((((....)))).))))))))..))))))))))(((((((...)).))))))))))))))).))...)))))))))).)))))))))).))))))))))........))).))))))).)))))).)))).))))))))))))....)))))))).)))).))).))).))..)).)))))))))).	354	37.2	-161.9	1.2
	bra-miR2111b-3p	ATCCTCGGGATACGGATTACC	222	83	224	82	21	A02	+	ggtgaagaactggTAATCTGCATCCTGAGGTTTAaaaatttataggcaattaaaacatgcaaatgtgtgtatggttttttaATCCTCGGGATACGGATTACCtcttccttact	3'	(((((.(((..(((((((((.(((((((((.(((((((((((........)))).((((((......))))))..))))))).))))))))).)))))))))..))).)))))	113	36.3	-42.9	1
	bra-miR5654a	ATAAATCCCAAGCATCATCCA	80	541	81	536	21	A06	+	taatgatgtattgtagctctgcgtttcttgttcgttcactcttttgtcaggtattaacaagATAAATCCCAAGCATCATCCAccttattagcccttgaacatgaaggcttgtaaaatggATGATGCTTGGGATTTATTTTGtactctcctcttctaaaagagtgttgcctccataggactaccaatgatttcaga	5'	...(((..((((((((..(((.......((...((.((((((((((..(((.....((((((((((((((((((((((((((..(((..((((.((......)).))))..)))..)))))))))))))))))))))))))).....)))....))))))))))..))...)))))..)))).))))...)))..	190	37.9	-71.8	1
	bra-miR5714	AGACTCTACGACATCAAGAAAC	110	90	111	89	22	A06	-	ggtatgagctttatgtgattcagtggtgattctcgagaatgatttcaactgtttctggatgctgtagagtcttgTCATCGAGAACTTGCTGGCTCtgtttctggatattcaaactattggtgatagaaaaacatgctaaagcttgcaaatcctagatgacaAGACTCTACGACATCAAGAAACagttaaaattctcgatgacaagactctacaacatcaacaaaggttctggccaa	3'	(((..(((((((...((((...((((....((((((((((......((((((((((.((((..((((((((((((((((.((...((((..(((..(((((((.....((((....))))...)))))......))...)))..))))...)).))))))))))))))))..)))).))))))))))...)))))))).)).......))))...))))...)))))))..)))..	234	39	-85.2	0.9
	bra-miR5715	ACGTGATAAGCCTCTGAAGAA	0	2	0	2	21	A08	+	gtattagatcattACGTGATAAGCCTCTGAAGAAagacgttgggccttccctcagttaagctcaagtcgccagctgcttcaaaacaaagacctgcaactggtaacaaactcagtcaatgggaaaagaagaacagagaaagaagacaagcgtacgtcttcttcagaagcttatcgggtaatgatcta	5'	....(((((((((((..(((((((.(((((((((.(((((...((((((.(((.(((...((...((..((((.(((................))).))))..))...((((.....))))...))...))).)))...))))....))..)))))))))))))).)))))))..)))))))))))	182	43	-67.1	0.8
	bra-miR5716	TTGGATAATTGAAGATATAAA	0	5	0	5	21	A01	+	gatccagacgtgaccaaccatcgacttctagttcccttctttccttttcatttattgtttatatcttcacatatctaaagagtttcttcagtctctatgaaaatttactgaagaaatactTTGGATAATTGAAGATATAAAcaatgaatgacaagaaatggaaaggaaccagaagacaaatggttggtcacgtctggatctttttc	3'	(((((((((((((((((((((...(((((.(((((.((((...(((.((((((((((((((((((((((..(((((((((..((((((((((....((....))..))))))))))..)))))))))..)))))))))))))))))))))).)))....)))).))))).)))))....)))))))))))))))))))))......	200	34	-110.5	1.6
	bra-miR5717	GTTTGGATTGTTTGCCTTGGC	7	1	7	1	21	A06	+	tctctctctctctctatgatccccaGTTTGGATTGTTTGCCTTGGCttcattcaccatcttcactaacgttacctgccAAGGCAAACAATCCAAACTGGGGATcttagaaga	5'	........(((.((((.(((((((((((((((((((((((((((((.............................))))))))))))))))))))))))))))).)))))))	104	44.6	-60.8	1.2
	bra-miR5718	TCAGAACCAAACACAGAACAAG	2495	4452	2519	4410	22	A09	+	tgatttatgttttgttgatctTGTTCTGGTTTGATTTTGAACagcttagtgttgctctgtaatggatgcataaccagtagatatgtcaggatattaaaaggaaccgttattttgcctcgtgatagcgatgttccttcgaatcttctgacatatctactgcttatgccaccattacagaacagcaacaagctgtTCAGAACCAAACACAGAACAAGaacagcggaacataaaatc	3'	...((((((((..((((.(((((((((((((((.(((((((((((((..(((((.((((((((((..((((((.(((((((((((((((((.(((..((((((((((((((.........)))))))..)))))))..))).))))))))))))))))).))))))..)))))))))).)))))..))))))))))))).))))).)))))))))).))))..))))))))...	228	38	-127.4	1.4
	bra-miR5724	AACCGCCGGTTTGATAATAGC	23165	18131	23385	17960	21	A08	+	cagattgtctacagatgctacaacagtgaggagtttggttggagatgatgcattgacgttgttgatagtgcaaaaatatagagacagtAACCGCCGGTTTGATAATAGCctttagggtgaattggatgaacatatccatgcatcaccataaacggtgagacagcaagaaccacaagagcaagctcccaattcgccgtaaaagctATTATAAAACCGGCGGTTAGAgtcgctacattttttgcactatcaacgccaacgtatttcctaccgaactcctatgttatttcatcaaatatcatgtgggctctga	5'	((((..(((((((((((....((((...(((((((((((.((((((.........(((((((((((((((((((((..(((.(((..(((((((((((((.((((((((.((((.((((((((((.............((..(((((......)))))..)).............(((....))))))))))))).)))).)))))))).)))))))))))))..))).)))...)))))))))))))))))...)))))))))).))))))))))).))))....))))........))))))))))).	309	41.9	-133.4	1
	bra-miR824	TAGACCATTTGTGAGAAGGGA	183	1170	185	1159	21	A03	+	cctcgagttgtctttcatgtcTAGACCATTTGTGAGAAGGGAttttttgtttgcaccgttcaccccactctcaatctgtagtgagtattaaggaaaatagcttgttcaacatatcacactactcttttagaaacaaaactatattttagatgcttttccagcttgatatacgttgttttgttatgtatacctgtattctcccggctaccaaaacgttaagaaataaggtgaacatctccccaaaacctgcatccaattagaaaggtctaggtcacagccattacttgctatctctcgattaagctattttatttctatcatcatcatcagatcattcaggagttaagtataaaataaaatacattaagtccattcatgacatttctggatgctgcatac…	5'	((((((((..(((..((..((((((((((..(((((((((((((........(((((.....((((((((((....(((((((((((....(((((..(((.................(((......)))........(((.....)))..)))))))).((..(((....(((.((((((((((.((((((.((.......(((..((((((......((((((.((.((.....)).)).......(((((((....(((.(((((.(((....))).......((((((....)))..)))........................))))).))).(((.((((((((........)))).)))).)))..............))))))).......…	632	37.8	-193.8	0.8
novel miRNAs	bra-MIR1140-p5	TCCGATTGGCTTTAGGCTGTTG	702	1078	709	1068	22	A03	+	tcccctgttctctcaatcttttatatggcTCCGATTGGCTTTAGGCTGTTGtggctttgacttctttctaaagtcttcaaaatttagtttttcacaatcacgttaaatttttttaaaagtcacagccacaACAGCCTAAACCAATCGGAGCcatggtgatgagttcttgtaaggg	5'	..((((.....(((.(((.....(((((((((((((((.(((((((((((((((((.((((((....(((((..........)))))..(((.((......)).))).........)))))).))))))))))))))))))))))))))))))))..))))))........))))	152	38.9	-76	1.1
	bra-MIR164a-p3	CACGTGCTCCACTCCTCCAAC	107	44	108	44	21	A05	-	cctccacgtTGGAGAAGCAGGGCACGTGCAaaccaacaaacacgagatctatctcatgtaatttgCACGTGCTCCACTCCTCCAACatgagc	3'	.(((...(((((((.((..(((((((((((((.......(((.((((....)))).)))..)))))))))))))..)).)))))))..))).	90	51.1	-39.7	0.8
	bra-MIR167b-p3	GATCATGTTCGCAGTTTCACC	6004	3798	6061	3762	21	A01	-	ggtgtacaggcatctgaTGAAGCTGCCAGCATGATCTAattaactttctttctctgttgattttatgacaatggaaaagagatgagtgtcgattaGATCATGTTCGCAGTTTCACCcattgactgtcgcacc	3'	(((((((((.((.....(((((((((.(((((((((((((..(((((((((.((..(((.((....)))))..))))))))).....))..))))))))))))).))))))))).....)).)))).)))))	132	41.7	-53.8	1
	bra-MIR171b-p5	AGATATTAGTGCGGTTCAATC	52	17	53	17	21	A09	+	tggtcaagcgAGATATTAGTGCGGTTCAATCaaatagtctcactcttagttgatagagattgattttgttcgaTTGAGCCGTGCCAATATCACGcatataacca	5'	.(((...(((.((((((.(..((((((((((.(((((..(((.((((........)))).)))..))))).))))))))))..).)))))).))).....))).	102	39.4	-41.8	1
	bra-MIR171e-p5	TATTGGCCTGGTTCACTCAGA	198	1059	200	1049	21	A03	+	acgaaagagtcctctttgaTATTGGCCTGGTTCACTCAGAtcttccagattacacacgtactatatacattctctcagttatcTGATTGAGCCGCGCCAATATCtcagtgctctctcgt	5'	((((.((((..((....(((((((((..((((((.((((((((...(((.....................)))...))..)))))).))))))..)))))))))..))..)))).))))	119	43.7	-39.7	0.8
	bra-MIR5718-p5	TGTTCTGGTTTGATTTTGAAC	1670	1270	1686	1258	21	A09	+	tgatttatgttttgttgatctTGTTCTGGTTTGATTTTGAACagcttagtgttgctctgtaatggatgcataaccagtagatatgtcaggatattaaaaggaaccgttattttgcctcgtgatagcgatgttccttcgaatcttctgacatatctactgcttatgccaccattacagaacagcaacaagctgtTCAGAACCAAACACAGAACAAGaacagcggaacataaaatc	5'	...((((((((..((((.(((((((((((((((.(((((((((((((..(((((.((((((((((..((((((.(((((((((((((((((.(((..((((((((((((((.........)))))))..)))))))..))).))))))))))))))))).))))))..)))))))))).)))))..))))))))))))).))))).)))))))))).))))..))))))))...	228	38	-127.4	1.4
	bra-MIR824-p3	CCTTCTCATCGATGGTCTAGA	515	3919	520	3882	21	A03	+	cctcgagttgtctttcatgtcTAGACCATTTGTGAGAAGGGAttttttgtttgcaccgttcaccccactctcaatctgtagtgagtattaaggaaaatagcttgttcaacatatcacactactcttttagaaacaaaactatattttagatgcttttccagcttgatatacgttgttttgttatgtatacctgtattctcccggctaccaaaacgttaagaaataaggtgaacatctccccaaaacctgcatccaattagaaaggtctaggtcacagccattacttgctatctctcgattaagctattttatttctatcatcatcatcagatcattcaggagttaagtataaaataaaatacattaagtccattcatgacatttctggatgctgcatac…	3'	((((((((..(((..((..((((((((((..(((((((((((((........(((((.....((((((((((....(((((((((((....(((((..(((.................(((......)))........(((.....)))..)))))))).((..(((....(((.((((((((((.((((((.((.......(((..((((((......((((((.((.((.....)).)).......(((((((....(((.(((((.(((....))).......((((((....)))..)))........................))))).))).(((.((((((((........)))).)))).)))..............))))))).......…	632	37.8	-193.8	0.8
	bra-miR172a-p5	GCAGCACCATCAAGATTCACA	8	8	8	8	21	A02	-	agctcatcagtcgttttttgtaggcGCAGCACCATCAAGATTCACAtggaaattgaaaaatctcctaatttttaattagggttttgatatgtatatgAGAATCTTGATGATGCTGCATcaacaaccgacggctatacacaatacctaaagct	5'	........(((((((..((((.(..((((((.(((((((((((.((((...((...(((((..(((((((...))))))))))))...))...)))).))))))))))).))))))..).))))..)))))))...................	125	36.8	-50.3	0.9
	bra-miR156a-p5	TGACAGAAGAGAGTGAGCAC	649	458	655	454	20	A02	+	aaggtaaggggaggTGACAGAAGAGAGTGAGCACacatggtggctttcttgcatgcttttttcaattagggtttcatgcttgaagctatgtgtGCTTACTCTCTCTCTGTCACCccttctctctctct	5'	..((..((..(.(((((((((((((((((((((((((((((....(((..(((((..(..(......)..)...)))))..))))))))))))))))))))))).))))))))).)..))..))....	122	46.1	-64.3	1.1
	bra-miR156a-p3	GCTTACTCTCTCTCTGTCACC	959	1235	968	1223	21	A02	+	aaggtaaggggaggTGACAGAAGAGAGTGAGCACacatggtggctttcttgcatgcttttttcaattagggtttcatgcttgaagctatgtgtGCTTACTCTCTCTCTGTCACCccttctctctctct	3'	..((..((..(.(((((((((((((((((((((((((((((....(((..(((((..(..(......)..)...)))))..))))))))))))))))))))))).))))))))).)..))..))....	122	46.1	-64.3	1.1
	bra-miR156b-p5	TTGACAGAAGATAGAGAGCAC	894	588	903	582	21	A03	-	taggtttgagagtgatgctggttgTTGACAGAAGATAGAGAGCACtaaggatgacatgcaagtacatatgtatgtatcatcacaccgcctgtggatgattacaaaaataaaaccaattcaaaagagagagagagagagcctgcatgtctactctttcgtGCTCTCTATACTTCTGTCACCaccattatttcttcttctttcttaccta	5'	(((((..((((((((((.((((....(((((((((((((((((((.(((((.((((((((.((...(((...(((((((((.(((.....)))))))).))))...))).......(((......))).........)).))))))))...))))).))))))))))).)))))))))))).))))).........)))))..)))))	208	39.4	-75	0.9
	bra-miR156b-p3	GCTCTCTATACTTCTGTCACC	6	2	6	2	21	A03	-	taggtttgagagtgatgctggttgTTGACAGAAGATAGAGAGCACtaaggatgacatgcaagtacatatgtatgtatcatcacaccgcctgtggatgattacaaaaataaaaccaattcaaaagagagagagagagagcctgcatgtctactctttcgtGCTCTCTATACTTCTGTCACCaccattatttcttcttctttcttaccta	3'	(((((..((((((((((.((((....(((((((((((((((((((.(((((.((((((((.((...(((...(((((((((.(((.....)))))))).))))...))).......(((......))).........)).))))))))...))))).))))))))))).)))))))))))).))))).........)))))..)))))	208	39.4	-75	0.9
	bra-miR156c-p5	TGACAGAAGAGAGTGAGCAC	649	458	655	454	20	A06	+	gagtgctgaggaattgatggTGACAGAAGAGAGTGAGCACacatggtggctttcttgcatatttgaagatgtcatgcttgaagctatgtgtGCTCACTCTCTATCTGTCACCgccttctctc	5'	(((....((((......((((((((((((((((((((((((((((((....(((..((((((........)).))))..))))))))))))))))))))))).)))))))))))))))))..	120	46.7	-61.2	1.1
	bra-miR156c-p3	GCTCACTCTCTATCCGTCACC	21	26	21	25	21	A06	+	gagtgctgaggaattgatggTGACAGAAGAGAGTGAGCACacatggtggctttcttgcatatttgaagatgtcatgcttgaagctatgtgtGCTCACTCTCTATCTGTCACCgccttctctc	3'	(((....((((......((((((((((((((((((((((((((((((....(((..((((((........)).))))..))))))))))))))))))))))).)))))))))))))))))..	120	46.7	-61.2	1.1
	bra-miR156d-p5	TGACAGAAGAGAGTGAGCAC	649	458	655	454	20	A03	-	cgcatagaaacTGACAGAAGAGAGTGAGCACacaaaggcactttgcatgttcgatgcatttgcttctcttgcgtGCTCACTGCTCTATCTGTCAGAttccggct	5'	.((...(((.(((((((((((((((((((((.((((((((...(((((.....)))))..)))))...))).))))))))).)))).)))))))).)))..)).	102	48.1	-50.3	1
	bra-miR156d-p3	GCTCACTGCTCTATCTGTCAGA	0	15	0	14	22	A03	-	cgcatagaaacTGACAGAAGAGAGTGAGCACacaaaggcactttgcatgttcgatgcatttgcttctcttgcgtGCTCACTGCTCTATCTGTCAGAttccggct	3'	.((...(((.(((((((((((((((((((((.((((((((...(((((.....)))))..)))))...))).))))))))).)))).)))))))).)))..)).	102	48.1	-50.3	1
	bra-miR156e-p5	TGACAGAAGAGAGTGAGCAC	649	458	655	454	20	A06	+	tggTGACAGAAGAGAGTGAGCACacatggtggctttcttgcatattggaagatctcatgcttgaagctatgtgtGCTCACTCTCTATCTGTCACCcc	5'	.(((((((((((((((((((((((((((((....(((..((((...(((...))).))))..))))))))))))))))))))))).)))))))))..	97	47.4	-57.6	1.2
	bra-miR156e-p3	GCTCACTCTCTATCTGTCACC	12	12	12	11	21	A06	+	tggTGACAGAAGAGAGTGAGCACacatggtggctttcttgcatattggaagatctcatgcttgaagctatgtgtGCTCACTCTCTATCTGTCACCcc	3'	.(((((((((((((((((((((((((((((....(((..((((...(((...))).))))..))))))))))))))))))))))).)))))))))..	97	47.4	-57.6	1.2
	bra-miR156f-p5	TGACAGAAGAGAGTGAGCAC	649	458	655	454	20	A08	-	gaaatgcaacagagaaaacTGACAGAAGAGAGTGAGCACttgcaaggcactgttatgtgtcaataactttgcgtgtgcgTGCTCACCTCTCTTTCTGTCAGTtgcctgacttctcgctt	5'	...........((((((((((((((((((((((((((((.((((..(((..(((((......)))))..))).)))).))))))).))))).))))))))))).......)))))....	119	46.2	-51.2	0.9
	bra-miR156f-p3	TGCTCACCTCTCTTTCTGTCAGT	44	222	44	220	23	A08	-	gaaatgcaacagagaaaacTGACAGAAGAGAGTGAGCACttgcaaggcactgttatgtgtcaataactttgcgtgtgcgTGCTCACCTCTCTTTCTGTCAGTtgcctgacttctcgctt	3'	...........((((((((((((((((((((((((((((.((((..(((..(((((......)))))..))).)))).))))))).))))).))))))))))).......)))))....	119	46.2	-51.2	0.9
	bra-miR156g-p5	TGACAGAAGAGAGTGAGCAC	649	458	655	454	20	A09	+	ttgtgagtgaatgagctggggcaaaagaaacacacagaaacTGACAGAAGAGAGTGAGCACacaaaagtaaattgcatatgttgcatttgcttctcttgcgTGCTCACTGCTCTTTCTGTCAGAttcccgtgctgatctctttggcctgtccttgttcctctttgtctcagtctctc	5'	....(((.(((((((...((((.(((((..(((((.(((.(((((((((((((((((((((.(((((((((((.(((.....)))))))))))...))).))))))))).))).))))))))).)))..))).))...))))).))))...))))))))))................	177	45.2	-71.3	0.9
Identified miRNAs	bra-miR156g-p3	TGCTCACTGCTCTTTCTGTCAGA	41	292	41	289	23	A09	+	ttgtgagtgaatgagctggggcaaaagaaacacacagaaacTGACAGAAGAGAGTGAGCACacaaaagtaaattgcatatgttgcatttgcttctcttgcgTGCTCACTGCTCTTTCTGTCAGAttcccgtgctgatctctttggcctgtccttgttcctctttgtctcagtctctc	3'	....(((.(((((((...((((.(((((..(((((.(((.(((((((((((((((((((((.(((((((((((.(((.....)))))))))))...))).))))))))).))).))))))))).)))..))).))...))))).))))...))))))))))................	177	45.2	-71.3	0.9
	bra-miR156h-p5	TGACAGAAGAGAGTGAGCAC	649	458	655	454	20	A01	+	cgcaaagaaacTGACAGAAGAGAGTGAGCACacaaaggcactttgcatgttcgatgcatttgcttctcttgcgtGCTCACTGCTCTATCTGTCAGAttccggctccgatt	5'	.((...(((.(((((((((((((((((((((.((((((((...(((((.....)))))..)))))...))).))))))))).)))).)))))))).)))..)).......	110	48.1	-50.4	0.9
	bra-miR156h-p3	GCTCACTGCTCTATCTGTCAGG	0	5	0	5	22	A01	+	cgcaaagaaacTGACAGAAGAGAGTGAGCACacaaaggcactttgcatgttcgatgcatttgcttctcttgcgtGCTCACTGCTCTATCTGTCAGAttccggctccgatt	3'	.((...(((.(((((((((((((((((((((.((((((((...(((((.....)))))..)))))...))).))))))))).)))).)))))))).)))..)).......	110	48.1	-50.4	0.9
	bra-miR158a-p5	CTTTGTCTATCGTTTGGAAAAG	25	96	20	41	22	A08	+	atagcacgttatatctgttcttCTTTGTCTATCGTTTGGAAAAGattgatgacgctatctacactTTTCCAAATGTAGACAAAGCAaaaccgtgatgacgtcgtaga	5'	...(((((((((....(((...(((((((((.((((((((((((...((((....))))....)))))))))))))))))))))...)))....))))))).))...	101	37.4	-37	0.9
	bra-miR158a-p3	TTTCCAAATGTAGACAAAGCA	414	2725	331	1161	21	A08	+	atagcacgttatatctgttcttCTTTGTCTATCGTTTGGAAAAGattgatgacgctatctacactTTTCCAAATGTAGACAAAGCAaaaccgtgatgacgtcgtaga	3'	...(((((((((....(((...(((((((((.((((((((((((...((((....))))....)))))))))))))))))))))...)))....))))))).))...	101	37.4	-37	0.9
	bra-miR161a-p5	TCAATGCACTGAAAGTGACTA	41	140	41	139	21	A05	-	tttattgcttcgaTCAATGCACTGAAAGTGACTAcatcagcatttgtttttaagctttcgctctcatctatatgatgaagatgaaaattagcctctgatgtaGTCACTTTCAATGCGTTGATCatagcatg	5'	.....((((..((((((((((.((((((((((((((((((.....(((((((.((....))..(((((.....)))))...)))))))......)))))))))))))))))).))))))))))..))))..	124	35.9	-58.9	1.3
	bra-miR161a-p3	GTCACTTTCAATGCGTTGATC	3	12	3	12	21	A05	-	tttattgcttcgaTCAATGCACTGAAAGTGACTAcatcagcatttgtttttaagctttcgctctcatctatatgatgaagatgaaaattagcctctgatgtaGTCACTTTCAATGCGTTGATCatagcatg	3'	.....((((..((((((((((.((((((((((((((((((.....(((((((.((....))..(((((.....)))))...)))))))......)))))))))))))))))).))))))))))..))))..	124	35.9	-58.9	1.3
	bra-miR168a-1-p5	TCGCTTGGTGCAGGTCGGGAC	8172	3072	8250	3043	21	A01	+	cgggctcggatTCGCTTGGTGCAGGTCGGGACtaattcgctgacacagccacgtggattttccttattggtttgtgagcagggattggatCCCGCCTTGCATCAACTGAATcggagcctcgatggtg	5'	(((((((.(((((..((((((((((.((((((((((((.(((.((((((((...((.....))....))).)))))..)))))))))).))))).))))))))))..))))).))))).))......	121	55.1	-64.7	0.9
	bra-miR168a-1-p3	CCCGCCTTGCATCAACTGAAT	581	2339	587	2317	21	A01	+	cgggctcggatTCGCTTGGTGCAGGTCGGGACtaattcgctgacacagccacgtggattttccttattggtttgtgagcagggattggatCCCGCCTTGCATCAACTGAATcggagcctcgatggtg	3'	(((((((.(((((..((((((((((.((((((((((((.(((.((((((((...((.....))....))).)))))..)))))))))).))))).))))))))))..))))).))))).))......	121	55.1	-64.7	0.9
	bra-miR168a-2-p5	TCGCTTGGTGCAGGTCGGGAC	8172	3072	8250	3043	21	A03	+	gaatcaccgtcgggctcggatTCGCTTGGTGCAGGTCGGGACacaaatcactggtgcttttgccttattggtttgtgagcagggattggctCCCGCCTTGCATCAACTGAATCggagcctccaatggtgaaac	5'	...(((((((.((((((.(((((..((((((((((.(((((..(((.((.((..(((((..(((.....)))....))))))))))))..))))).))))))))))..))))).))))))...)))))))...	127	54.1	-64	0.9
	bra-miR168a-2-p3	CCCGCCTTGCATCAACTGAAT	581	2339	587	2317	21	A03	+	gaatcaccgtcgggctcggatTCGCTTGGTGCAGGTCGGGACacaaatcactggtgcttttgccttattggtttgtgagcagggattggctCCCGCCTTGCATCAACTGAATCggagcctccaatggtgaaac	3'	...(((((((.((((((.(((((..((((((((((.(((((..(((.((.((..(((((..(((.....)))....))))))))))))..))))).))))))))))..))))).))))))...)))))))...	127	54.1	-64	0.9
	bra-miR168b-p5	TCGCTTGGTGCAGGTCGGGAA	2776	5080	2802	5032	21	A06	+	ttacggcggcctctgacTCGCTTGGTGCAGGTCGGGAActgattggctgacaccgccacgtggctttccatggttggcttgtgagcagggatcggatCCCGCCTTGTATCAAGTGAATccgagtccgacgtga	5'	(((((.(((.(((.((.((((((((((((((.(((((.((((((.(((.(((..(((((((((....)))))..)))).))).)))...)))))).))))).)))))))))))))).)).))).))).)))))	133	58.6	-69.3	0.9
	bra-miR168b-p3	CCCGCCTTGTATCAAGTGAAT	446	2285	450	2263	21	A06	+	ttacggcggcctctgacTCGCTTGGTGCAGGTCGGGAActgattggctgacaccgccacgtggctttccatggttggcttgtgagcagggatcggatCCCGCCTTGTATCAAGTGAATccgagtccgacgtga	3'	(((((.(((.(((.((.((((((((((((((.(((((.((((((.(((.(((..(((((((((....)))))..)))).))).)))...)))))).))))).)))))))))))))).)).))).))).)))))	133	58.6	-69.3	0.9
	bra-miR319a-p5	AGAGCTTCCTTGAGTCCATTC	112	64	113	63	21	A01	+	ttgtagggatatatatcgagggAGAGCTTCCTTGAGTCCATTCagaggctgtgatatgatccaattagtttccgactcatccatccaaataccgagttactaaattttaagatagactcgttaaatgaatgaatgatgcggtagacaaattggaacattgattctctttggTTGGACTGAAGGGAGCTCCCTctctctt	5'	.................(((((.((((((((((.((((((..((((((..((...(((.(((((((.(((((((..((((.(((.((..((.((((((.((........))...)))))).))..)).))).))))..))).)))).))))))).)))..))..))))))..)))))).)))))))))).)))))....	178	40.2	-73.9	0.9
	bra-miR319a-p3	TTGGACTGAAGGGAGCTCCCT	4396	13497	4438	13370	21	A01	+	ttgtagggatatatatcgagggAGAGCTTCCTTGAGTCCATTCagaggctgtgatatgatccaattagtttccgactcatccatccaaataccgagttactaaattttaagatagactcgttaaatgaatgaatgatgcggtagacaaattggaacattgattctctttggTTGGACTGAAGGGAGCTCCCTctctctt	3'	.................(((((.((((((((((.((((((..((((((..((...(((.(((((((.(((((((..((((.(((.((..((.((((((.((........))...)))))).))..)).))).))))..))).)))).))))))).)))..))..))))))..)))))).)))))))))).)))))....	178	40.2	-73.9	0.9
	bra-miR390a-p5	AAGCTCAGGAGGGATAGCGCC	3790	1532	3826	1518	21	A04	+	gtagagaagaatctgtaAAGCTCAGGAGGGATAGCGCCatcatgatcacacacatcgatatttttggCGCTGTCCATCCTGAGTTTCAttggctcttcttactac	5'	((((((((((..(..(.((((((((((.(((((((((((.....(((.........))).....))))))))))).)))))))))).)..)..))))))..))))	105	44.8	-49.3	1
	bra-miR390a-p3	CGCTGTCCATCCTGAGTTTCA	152	273	153	270	21	A04	+	gtagagaagaatctgtaAAGCTCAGGAGGGATAGCGCCatcatgatcacacacatcgatatttttggCGCTGTCCATCCTGAGTTTCAttggctcttcttactac	3'	((((((((((..(..(.((((((((((.(((((((((((.....(((.........))).....))))))))))).)))))))))).)..)..))))))..))))	105	44.8	-49.3	1
	bra-miR391a-p3	ACGGTATCTCTCCTACGTAGC	990	484	999	479	21	A09	-	gcaaataaaggttcgcTTCGCAGGAGAGATAGCGCCAtcacttcttcttaagagtttagaagatggtgACGGTATCTCTCCTACGTAGCaatccttatatatgc	3'	(((.(((((((...(((.((.((((((((((.((.(((((..((((((.........))))))))))).)).)))))))))).)).)))...)))).))).)))	104	43.3	-43.8	1
	bra-miR391a-p5	TTCGCAGGAGAGATAGCGCCA	61	243	62	241	21	A09	-	gcaaataaaggttcgcTTCGCAGGAGAGATAGCGCCAtcacttcttcttaagagtttagaagatggtgACGGTATCTCTCCTACGTAGCaatccttatatatgc	5'	(((.(((((((...(((.((.((((((((((.((.(((((..((((((.........))))))))))).)).)))))))))).)).)))...)))).))).)))	104	43.3	-43.8	1
	bra-miR395a-1-p5	GTTCCTCTGAGCACTTCATTG	3	12	3	12	21	A02	-	gtcggatgtttcctagaGTTCCTCTGAGCACTTCATTGgatataacattttctatcaaaaagaaatgtattctaCTGAAGTGTTTGGGGGAACTCctggactcattcg	5'	..((((((..(((..(((((((((..(((((((((.((((....((((((.((.......))))))))..)))).)))))))))..)))))))))..)))..))))))	106	39.8	-51	1.2
	bra-miR395a-1-p3	CTGAAGTGTTTGGGGGAACTC	768	639	776	633	21	A02	-	gtcggatgtttcctagaGTTCCTCTGAGCACTTCATTGgatataacattttctatcaaaaagaaatgtattctaCTGAAGTGTTTGGGGGAACTCctggactcattcg	3'	..((((((..(((..(((((((((..(((((((((.((((....((((((.((.......))))))))..)))).)))))))))..)))))))))..)))..))))))	106	39.8	-51	1.2
	bra-miR395a-2-p5	GTTCCTCTGAGCACTTCATTG	3	12	3	12	21	A07	-	atgtttcctagaGTTCCTCTGAGCACTTCATTGgagataccatttattttctatcaaaatgtattccaCTGAAGTGTTTGGGGGAACTCctgga	5'	.....(((..(((((((((..(((((((((.(((((.(((.((((...........)))))))))))).)))))))))..)))))))))..)))	89	39.4	-43.3	1.2
	bra-miR395a-2-p3	CTGAAGTGTTTGGGGGAACTC	768	639	776	633	21	A07	-	atgtttcctagaGTTCCTCTGAGCACTTCATTGgagataccatttattttctatcaaaatgtattccaCTGAAGTGTTTGGGGGAACTCctgga	3'	.....(((..(((((((((..(((((((((.(((((.(((.((((...........)))))))))))).)))))))))..)))))))))..)))	89	39.4	-43.3	1.2
	bra-miR395a-3-p5	GTTCCTCTGAGCACTTCATTG	3	12	3	12	21	A07	-	gtcggatgtttcctagaGTTCCTCTGAGCACTTCATTGgatataacattttttctatcaaaattaaatgtattccaCTGAAGTGTTTGGGGGAACTCctggactcattcg	5'	..((((((..(((..((((((((((((((((((((.((((....((((((..............))))))..)))).))))))))))))))))))))..)))..))))))	110	39.1	-51.9	1.2
	bra-miR395a-3-p3	CTGAAGTGTTTGGGGGAACTC	768	639	776	633	21	A07	-	gtcggatgtttcctagaGTTCCTCTGAGCACTTCATTGgatataacattttttctatcaaaattaaatgtattccaCTGAAGTGTTTGGGGGAACTCctggactcattcg	3'	..((((((..(((..((((((((((((((((((((.((((....((((((..............))))))..)))).))))))))))))))))))))..)))..))))))	110	39.1	-51.9	1.2
	bra-miR395a-4-p5	GTTCCTCTGAGCACTTCATTG	3	12	3	12	21	A08	-	atgtctcctagaGTTCCTCTGAGCACTTCATTGggtatacaatttcttatgaagattacccaCTGAAGTGTTTGGGGGAACTCctggacccat	5'	(((..(((..((((((((((((((((((((.((((((.....((((....))))..)))))).))))))))))))))))))))..)))..)))	93	44.1	-49.2	1.2
	bra-miR395a-4-p3	CTGAAGTGTTTGGGGGAACTC	768	639	776	633	21	A08	-	atgtctcctagaGTTCCTCTGAGCACTTCATTGggtatacaatttcttatgaagattacccaCTGAAGTGTTTGGGGGAACTCctggacccat	3'	(((..(((..((((((((((((((((((((.((((((.....((((....))))..)))))).))))))))))))))))))))..)))..)))	93	44.1	-49.2	1.2
	bra-miR396a-p5	TTCCACAGCTTTCTTGAACTT	139	795	140	788	21	A08	-	catgaagatcctggttatatttTTCCACAGCTTTCTTGAACTTtctttttcatttcccttattttagagccaaaataactaaaaatctctaacatttaacactctagaaaaaaaaaaGCTCAAGAAAGCTGTGGGAAAacatgacaattcagggttttcttc	5'	...(((((((((((((((.((((((((((((((((((((.((((.((((((.........((.((((((.................)))))).))...........))))))..)))).)))))))))))))))))))).)))))....))))))))))...	156	31.5	-53.9	1.1
	bra-miR396a-p3	GCTCAAGAAAGCTGTGGGAAA	99	539	100	534	21	A08	-	catgaagatcctggttatatttTTCCACAGCTTTCTTGAACTTtctttttcatttcccttattttagagccaaaataactaaaaatctctaacatttaacactctagaaaaaaaaaaGCTCAAGAAAGCTGTGGGAAAacatgacaattcagggttttcttc	3'	...(((((((((((((((.((((((((((((((((((((.((((.((((((.........((.((((((.................)))))).))...........))))))..)))).)))))))))))))))))))).)))))....))))))))))...	156	31.5	-53.9	1.1
	bra-miR398a-3p	TGTGTTCTCAGGTCACCCCTG	206	1254	207	1242	21	A03	+	gtggacctcgacaGGGTCGACATGAGAACACATGgtaatcaaagactgtaatgacgccacgtcattgtaacatacatcactcttttcaTGTGTTCTCAGGTCACCCCTGctgagctctttctct	3'	..(((.(((..(((((..(((.(((((((((((((.....(((((.((((((((((...))))))))..........)).)))))))))))))))))).)))..)))))..))).)))......	116	46.8	-47.6	0.8
	bra-miR398a-5p	GGGTCGACATGAGAACACATG	74	217	75	215	21	A03	+	gtggacctcgacaGGGTCGACATGAGAACACATGgtaatcaaagactgtaatgacgccacgtcattgtaacatacatcactcttttcaTGTGTTCTCAGGTCACCCCTGctgagctctttctct	5'	..(((.(((..(((((..(((.(((((((((((((.....(((((.((((((((((...))))))))..........)).)))))))))))))))))).)))..)))))..))).)))......	116	46.8	-47.6	0.8
	bra-miR403a-p3	TTAGATTCACGCACAAACTCG	166	1077	168	1067	21	A05	-	agagaagagtcatattacaTGTTTTGTGCGTGAATCTAATTcgtatgctcatgtagtaatcctatcttgttgttggaTTAGATTCACGCACAAACTCGtaatctgtctttt	3'	....(((((.((.(((((..(.(((((((((((((((((((((...((....((((.....))))...))...))))))))))))))))))))))..))))).)).)))))	107	35.1	-41.7	1.1
	bra-miR403a-p5	TGTTTTGTGCGTGAATCTAATT	5	48	5	48	22	A05	-	agagaagagtcatattacaTGTTTTGTGCGTGAATCTAATTcgtatgctcatgtagtaatcctatcttgttgttggaTTAGATTCACGCACAAACTCGtaatctgtctttt	5'	....(((((.((.(((((..(.(((((((((((((((((((((...((....((((.....))))...))...))))))))))))))))))))))..))))).)).)))))	107	35.1	-41.7	1.1
	bra-miR860a-p5	ATGTAGTCCAATCTATTGAAG	10	21	10	21	21	A06	+	tggtcaagtgtaatgtATGTAGTCCAATCTATTGAAGtactagcacaccatctctagtgagatgatgtggttgagtagtTCAATACATTGGACTACATATattacttttgatcaa	5'	(((((((..(((((((((((((((((((.(((((((.((((..((((.((((((....)))))).))))....)))).))))))).)))))))))))))))))))..))))))).	114	34.8	-61.3	1.5
	bra-miR860a-p3	TCAATACATTGGACTACATAT	18	50	18	50	21	A06	+	tggtcaagtgtaatgtATGTAGTCCAATCTATTGAAGtactagcacaccatctctagtgagatgatgtggttgagtagtTCAATACATTGGACTACATATattacttttgatcaa	3'	(((((((..(((((((((((((((((((.(((((((.((((..((((.((((((....)))))).))))....)))).))))))).)))))))))))))))))))..))))))).	114	34.8	-61.3	1.5
	bra-miR6032a-p5	AACATGGAGCATCAACAGATC	61	21	62	21	21	A02	-	ttattttgttttAACATGGAGCATCAACAGATCtcggagcatgtaagatctgttgtttgtcctcggggaTCTGCTGGTCGTTCCATGTTAAactaaataa	5'	((((((.(.(((((((((((((((((.((((((((.(((((..(((......)))..))..))).)))))))).)))).)))))))))))))).))))))	100	39	-38.9	1
	bra-miR6032a-p3	TCTGCTGGTCGTTCCATGTTAA	88	306	89	303	22	A02	-	ttattttgttttAACATGGAGCATCAACAGATCtcggagcatgtaagatctgttgtttgtcctcggggaTCTGCTGGTCGTTCCATGTTAAactaaataa	3'	((((((.(.(((((((((((((((((.((((((((.(((((..(((......)))..))..))).)))))))).)))).)))))))))))))).))))))	100	39	-38.9	1
	bra-miR164b-1-p5	TGGAGAAGCAGGGCACGTGCG	8	61	8	60	21	A02	+	gagttacacttgcTGGAGAAGCAGGGCACGTGCGaacaaatgagatcgatcggtatatgttgatcatattttcgCACGTGTTCTACTACTCCAACacgtgtgcctccccctc	5'	(((..((((.((.(((((.((.((..((((((((((..(((..(((((((........)))))))..)))))))))))))..)).)).))))).)).))))..)))......	106	49.1	-48.9	0.9
	bra-miR164b-1-p3	CACGTGTTCTACTACTCCAAC	35	25	35	24	21	A02	+	gagttacacttgcTGGAGAAGCAGGGCACGTGCGaacaaatgagatcgatcggtatatgttgatcatattttcgCACGTGTTCTACTACTCCAACacgtgtgcctccccctc	3'	(((..((((.((.(((((.((.((..((((((((((..(((..(((((((........)))))))..)))))))))))))..)).)).))))).)).))))..)))......	106	49.1	-48.9	0.9
	bra-miR164b-2-p5	TGGAGAAGCAGGGCACGTGCG	8	61	8	60	21	A06	-	gtatcacttgcTGGAGAAGCAGGGCACGTGCGaacaaatgagtttgagcagtacattttgatcaaatattcgCACGTGTTCTACTACTCCAACacgtgtatctccccttc	5'	(((.(((.((.(((((.((.((..((((((((((.......((((((.(((......))).)))))).))))))))))..)).)).))))).)).)))))).........	101	45.5	-39.7	0.8
	bra-miR164b-2-p3	CACGTGTTCTACTACTCCAAC	35	25	35	24	21	A06	-	gtatcacttgcTGGAGAAGCAGGGCACGTGCGaacaaatgagtttgagcagtacattttgatcaaatattcgCACGTGTTCTACTACTCCAACacgtgtatctccccttc	3'	(((.(((.((.(((((.((.((..((((((((((.......((((((.(((......))).)))))).))))))))))..)).)).))))).)).)))))).........	101	45.5	-39.7	0.8
	bra-miR164b-3-p5	TGGAGAAGCAGGGCACGTGCG	8	61	8	60	21	A09	-	aacacttgcTGGAGAAGCAGGGCACGTGCGaactaatgagagatctgtgcatgttgatcatatttttgCACGTGTTCTACTACTCCAACac	5'	......((.(((((.((.((..((((((((((...((((..(((........)))..))))...))))))))))..)).)).))))).)).	84	45.1	-34.4	0.8
	bra-miR164b-3-p3	CACGTGTTCTACTACTCCAAC	35	25	35	24	21	A09	-	aacacttgcTGGAGAAGCAGGGCACGTGCGaactaatgagagatctgtgcatgttgatcatatttttgCACGTGTTCTACTACTCCAACac	3'	......((.(((((.((.((..((((((((((...((((..(((........)))..))))...))))))))))..)).)).))))).)).	84	45.1	-34.4	0.8
	bra-miR172c-p3	GGAATCTTGATGATGCTGCAT	52	107	52	106	21	A03	-	tagttgcagatGCAGCATCATTAAGATTCACAagagatgtggttttcttgttttctcgcctcttgGGAATCTTGATGATGCTGCATcagcaacta	3'	(((((((.(((((((((((((((((((((.((((((..(.((...........)).)..)))))).))))))))))))))))))))).)))))))	95	41.1	-53.5	1.4
	bra-miR172c-p5	GCAGCATCATTAAGATTCACA	0	3	0	3	21	A03	-	tagttgcagatGCAGCATCATTAAGATTCACAagagatgtggttttcttgttttctcgcctcttgGGAATCTTGATGATGCTGCATcagcaacta	5'	(((((((.(((((((((((((((((((((.((((((..(.((...........)).)..)))))).))))))))))))))))))))).)))))))	95	41.1	-53.5	1.4
	bra-miR172d-p3	AGAATCTTGATGATGCTGCAG	134	639	135	633	21	A09	+	ttcagactttgaagcagttgcagtcattttttgctattGCATCATCATCAAGATTCAGAaatcatattccttgatgggttctccttcgagcctgtcttttttggtttgAGAATCTTGATGATGCTGCAGcggcgattaaatggcttttttat	3'	.............((....)).(((((((.((((..(((((.((((((((((((((..((((((........((..(((((......)))))..)).....))))))..)))))))))))))).)))))..))))..)))))))........	122	38.2	-58.1	1
	bra-miR172d-p5	GCATCATCATCAAGATTCAGA	8	47	8	47	21	A09	+	ttcagactttgaagcagttgcagtcattttttgctattGCATCATCATCAAGATTCAGAaatcatattccttgatgggttctccttcgagcctgtcttttttggtttgAGAATCTTGATGATGCTGCAGcggcgattaaatggcttttttat	5'	.............((....)).(((((((.((((..(((((.((((((((((((((..((((((........((..(((((......)))))..)).....))))))..)))))))))))))).)))))..))))..)))))))........	122	38.2	-58.1	1
	bra-miR2111c-p3	GACCTCAGGATGCGGATTACC	3	4	3	4	21	A01	-	tattggtgaggaccgggTAATCTGCATCCTGGGGTTTAaggtttaagtacacgcaaaaatatgcgtacgcatatatttgtgtgtgttagtatagcttttaGACCTCAGGATGCGGATTACCtcttccttacaatacg	3'	.....(((((((..((((((((((((((((((((((((((((((((.((((((((((.((((((....)))))).)))))))))))))....))).))))))))))))))))))))))))))..)))))))......	126	41.6	-74.2	1.3
	bra-miR2111c-p5	TAATCTGCATCCTGGGGTTTA	0	1	0	1	21	A01	-	tattggtgaggaccgggTAATCTGCATCCTGGGGTTTAaggtttaagtacacgcaaaaatatgcgtacgcatatatttgtgtgtgttagtatagcttttaGACCTCAGGATGCGGATTACCtcttccttacaatacg	5'	.....(((((((..((((((((((((((((((((((((((((((((.((((((((((.((((((....)))))).)))))))))))))....))).))))))))))))))))))))))))))..)))))))......	126	41.6	-74.2	1.3
	bra-miR162a-p5	GGAGGCAGCGGTTCATCGATC	43	17	43	16	21	A03	+	tgaaagttgaagtcgctGGAGGCAGCGGTTCATCGATCaattcctgtgaaaaatgatgttggaaacaatttacatgggaagcatgaatcgaTCGATAAACCTCTGCATCCAGtgcttctccttcct	5'	...(((..((((.(((((((.((((.((((.(((((((.((((.(((.....(((..((((....))))...))).....))).)))).))))))).)))).)))).)))))))))))..)))...	120	43.7	-55.1	1
	bra-miR162a-p3	TCGATAAACCTCTGCATCCAG	223	490	225	485	21	A03	+	tgaaagttgaagtcgctGGAGGCAGCGGTTCATCGATCaattcctgtgaaaaatgatgttggaaacaatttacatgggaagcatgaatcgaTCGATAAACCTCTGCATCCAGtgcttctccttcct	3'	...(((..((((.(((((((.((((.((((.(((((((.((((.(((.....(((..((((....))))...))).....))).)))).))))))).)))).)))).)))))))))))..)))...	120	43.7	-55.1	1
	bra-miR400a-p5	TATGAGAGTATTATAAGTCAC	103	76	104	75	21	A09	-	atcttttcttgagaagttgctgaagattgtttTATGAGAGTATTATAAGTCACtgcatttggtaatcaagtgttgctttcccaaacgaagtGACTTATAATGATCTCATGAAtcgatttttgcaaagtcttaagagagtaa	5'	...(((((((((((..((((.((((((((.(((((((((..(((((((((((((...(((((.....(((.....)))..)))))...)))))))))))))..))))))))).))))))))))))..)))))))))))...	135	32.6	-56.9	1.2
	bra-miR400a-p3	GACTTATAATGATCTCATGAA	1	5	1	5	21	A09	-	atcttttcttgagaagttgctgaagattgtttTATGAGAGTATTATAAGTCACtgcatttggtaatcaagtgttgctttcccaaacgaagtGACTTATAATGATCTCATGAAtcgatttttgcaaagtcttaagagagtaa	3'	...(((((((((((..((((.((((((((.(((((((((..(((((((((((((...(((((.....(((.....)))..)))))...)))))))))))))..))))))))).))))))))))))..)))))))))))...	135	32.6	-56.9	1.2
	bra-miR164c-p3	CACGTGCTCCCCTCCTCCAAC	41	20	41	19	21	A01	-	gtaggtgagaacctccatgtTGGAGAAGCAGGGCACGTGCAAaccaaaaaacatgaaatctgtttcatatgctttgCACGTGCTCCCCTCCTCCAACatgagctcctcaccatt	3'	...((((((...((.((((((((((.((..(((((((((((((.((......((((((....)))))).)).)))))))))))))..)).))))))))))))...))))))...	108	48.2	-53.4	1
	bra-miR164c-p5	TGGAGAAGCAGGGCACGTGCAT	9	12	9	12	22	A01	-	gtaggtgagaacctccatgtTGGAGAAGCAGGGCACGTGCAAaccaaaaaacatgaaatctgtttcatatgctttgCACGTGCTCCCCTCCTCCAACatgagctcctcaccatt	5'	...((((((...((.((((((((((.((..(((((((((((((.((......((((((....)))))).)).)))))))))))))..)).))))))))))))...))))))...	108	48.2	-53.4	1
	bra-miR164d-p3	CACGTGCTCCCCTCCTCCAAC	41	20	41	19	21	A05	-	tgcggatgagaacctccacgtTGGAGAAGCAGGGCACGTGCAAaccaacaaacacgagatctatctcatgtaatttgCACGTGCTCCACTCCTCCAACatgagctcctcaccatt	3'	...((.((((...(((...(((((((.((..(((((((((((((.......(((.((((....)))).)))..)))))))))))))..)).)))))))..)))...))))))...	109	50.4	-47	0.8
	bra-miR164d-p5	TGGAGAAGCAGGGCACGTGCAC	7	2	7	2	22	A05	-	tgcggatgagaacctccacgtTGGAGAAGCAGGGCACGTGCAAaccaacaaacacgagatctatctcatgtaatttgCACGTGCTCCACTCCTCCAACatgagctcctcaccatt	5'	...((.((((...(((...(((((((.((..(((((((((((((.......(((.((((....)))).)))..)))))))))))))..)).)))))))..)))...))))))...	109	50.4	-47	0.8
Novel miRNAs	bra-miRn1-1-5p	CTATCGGTCTACTCGGTCAGC	19	8	19	7	21	A08	+	tgttgttgtcagcagaCTATCGGTCTACTCGGTCAGCgctagcttcttcatcaccggacagactaatctagtggagaagctgcagaagtttagcctgtccggtgaggaagaagctagcgcTGACCAAGTAGACCGATAGTCtactgacaacaacagcgtcagccaacttcttaatgtcttcgatcgcagagtcgaagatgtcgccgagtgtttc	5'	.(((((((((((.((((((((((((((((.(((((((((((((((((((.(((((((((((.(((((((.(..(.....)..))))...)))).))))))))))).))))))))))))))))))).)))))))))))))))).))))))))))).((....))..((((....(..((((((((......))))))))..)....)))).....	153	50	-131.5	1.2
	bra-miRn1-1-3p	TGACCGAGTAGACCGATAGTC	87	225	87	222	21	A08	+	tgttgttgtcagcagaCTATCGGTCTACTCGGTCAGCgctagcttcttcatcaccggacagactaatctagtggagaagctgcagaagtttagcctgtccggtgaggaagaagctagcgcTGACCAAGTAGACCGATAGTCtactgacaacaacagcgtcagccaacttcttaatgtcttcgatcgcagagtcgaagatgtcgccgagtgtttc	3'	.(((((((((((.((((((((((((((((.(((((((((((((((((((.(((((((((((.(((((((.(..(.....)..))))...)))).))))))))))).))))))))))))))))))).)))))))))))))))).))))))))))).((....))..((((....(..((((((((......))))))))..)....)))).....	153	50	-131.5	1.2
	bra-miRn1-2-5p	CTATCGGTCTACTCGGTCAGC	19	8	19	7	21	A08	-	tgttgttgtcagtagaCTATCGGTCTACTTGGTCAGCgctagcttcttcctcaccggacaggctaaacttctgcagcttctccactagattagtctgtccggtgatgaagaagctagcgcTGACCGAGTAGACCGATAGTCtgctgacaacaacagccaacttcttaatgtcttcgattgcagagtcgaagatgtagtcgagtgtttctttcacttggtatactgtctcgtatgggctctgtttcttga	5'	.((((((((((((((((((((((((((((((((((((((((((((((((.((((((((((((((((.((..((.((...)).))..)).)))))))))))))))).)))))))))))))))))))))))))))))))))))))))))))))))).(((.........(..(((((((((....)))))))))..)...((((((.......)))))).(((((......))))))))............	153	47	-152.2	1.3
	bra-miRn1-2-3p	TGACCGAGTAGACCGATAGTC	87	225	87	222	21	A08	-	tgttgttgtcagtagaCTATCGGTCTACTTGGTCAGCgctagcttcttcctcaccggacaggctaaacttctgcagcttctccactagattagtctgtccggtgatgaagaagctagcgcTGACCGAGTAGACCGATAGTCtgctgacaacaacagccaacttcttaatgtcttcgattgcagagtcgaagatgtagtcgagtgtttctttcacttggtatactgtctcgtatgggctctgtttcttga	3'	.((((((((((((((((((((((((((((((((((((((((((((((((.((((((((((((((((.((..((.((...)).))..)).)))))))))))))))).)))))))))))))))))))))))))))))))))))))))))))))))).(((.........(..(((((((((....)))))))))..)...((((((.......)))))).(((((......))))))))............	153	47	-152.2	1.3
	bra-miRn2-5p	CAACAGTCTCAGGATGGAAAA	3	12	3	12	21	A01	-	acaacgagttttgcttaagaCAACAGTCTCAGGATGGAAAAtgcttttgacttatgtaaccgtgatcaaatctcgcagccaaaactaagtaaaaagtattTTTCATCTTAGAGAATGTTGTTttgaaccaatttcgtcca	5'	...(((((..(((.(((((((((((.((((((((((((((((((((((.(((((.((....((((.......)))).......))))))).)))))))))))))))))).)))).)))))))))))..))).)))))...	134	35	-47.6	1
	bra-miRn2-3p	TTTCATCTTAGAGAATGTTGTT	56	154	57	153	22	A01	-	acaacgagttttgcttaagaCAACAGTCTCAGGATGGAAAAtgcttttgacttatgtaaccgtgatcaaatctcgcagccaaaactaagtaaaaagtattTTTCATCTTAGAGAATGTTGTTttgaaccaatttcgtcca	3'	...(((((..(((.(((((((((((.((((((((((((((((((((((.(((((.((....((((.......)))).......))))))).)))))))))))))))))).)))).)))))))))))..))).)))))...	134	35	-47.6	1
	bra-miRn3-5p	TACAAAGCTGAAGCTAATTATG	18	57	18	56	22	A01	+	ggggcaagagggcaaccatgTACAAAGCTGAAGCTAATTATGtgaagtatggtaatcccataattagcttatattttggtattggctaagactagaatctaatatatgcctgacttcacaTAATCAGCTCCAGCTATGTACAtggttcccattctaccactttgtttggcatctctcccgctgtgtac	5'	.(((..((((((.(((((((((((.(((((.((((.((((((((((((..((((.........(((((..((((....))))..)))))...(((...))).....))))..)))))))))))).)))).))))).))))))))))))))......(((.......)))..)))..))).........	141	41	-70.2	0.9
	bra-miRn3-3p	TAATCAGCTCCAGCTATGTACA	144	177	145	175	22	A01	+	ggggcaagagggcaaccatgTACAAAGCTGAAGCTAATTATGtgaagtatggtaatcccataattagcttatattttggtattggctaagactagaatctaatatatgcctgacttcacaTAATCAGCTCCAGCTATGTACAtggttcccattctaccactttgtttggcatctctcccgctgtgtac	3'	.(((..((((((.(((((((((((.(((((.((((.((((((((((((..((((.........(((((..((((....))))..)))))...(((...))).....))))..)))))))))))).)))).))))).))))))))))))))......(((.......)))..)))..))).........	141	41	-70.2	0.9
	bra-miRn4-5p	GAATGATACTTGGATATGATC	14	6	14	6	21	A06	+	acttctagGAATGATACTTGGATATAATCatggaatggagtacatccgattcttaagttttggcacattcttctatgaggccaaaagagaaacttaaggatcatatactctattccaagaTCATATCCAAGTATCATTCCTggaagtaaa	5'	(((((((((((((((((((((((((.(((.((((((((((((.((..(((((((((((((((((.(((......)))..))))......))))))))))))))).)))))))))))).))).)))))))))))))))))))))))))...	147	34.7	-80.3	1.5
	bra-miRn4-3p	TTATATCCAAGTATCATTCCT	15	34	15	34	21	A06	+	acttctagGAATGATACTTGGATATAATCatggaatggagtacatccgattcttaagttttggcacattcttctatgaggccaaaagagaaacttaaggatcatatactctattccaagaTCATATCCAAGTATCATTCCTggaagtaaa	3'	(((((((((((((((((((((((((.(((.((((((((((((.((..(((((((((((((((((.(((......)))..))))......))))))))))))))).)))))))))))).))).)))))))))))))))))))))))))...	147	34.7	-80.3	1.5
	bra-miRn5-5p	TTCTAAGCTTTACGGGAAACC	10	11	10	11	21	A07	-	taagttcttaaaatacatgtatgtatatgtatatattatatatgcgtatgtaattatgggaTTCTAAGCTTTACGGGAAACCcaaccgaaagttccttaaataagaaattttcgattgcgTTTCCCGTAAAGCTTAGAACCccgcaattaccaattacatacgcatatataatttataaatacacatacatatattttaagaaccta	5'	...((((((((((((.((((((((.(((.((((.(((((((((((((((((((((.((((.((((((((((((((((((((.(((.((((((((.(((....))).)))))))).))).)))))))))))))))))))).))))........))))))))))))))))))))).)))).))).)))))))).))))))))))))...	201	29	-101.4	1.7
	bra-miRn5-3p	TTTCCCGTAAAGCTTAGAACC	12	7	12	7	21	A07	-	taagttcttaaaatacatgtatgtatatgtatatattatatatgcgtatgtaattatgggaTTCTAAGCTTTACGGGAAACCcaaccgaaagttccttaaataagaaattttcgattgcgTTTCCCGTAAAGCTTAGAACCccgcaattaccaattacatacgcatatataatttataaatacacatacatatattttaagaaccta	3'	...((((((((((((.((((((((.(((.((((.(((((((((((((((((((((.((((.((((((((((((((((((((.(((.((((((((.(((....))).)))))))).))).)))))))))))))))))))).))))........))))))))))))))))))))).)))).))).)))))))).))))))))))))...	201	29	-101.4	1.7
	bra-miRn6-5p	GTCAATTGGTGATAGTAGTTC	11	41	11	41	21	A07	-	attGTCAATTGGTGATAGTAGTTCttaagcgttatagtggatttctatctcacggttgcttgagttatTCTACTTTCACCAATTGGCCTt	5'	...((((((((((((.(((((..((((((((.....((((((....))).)))...)))))))).....))))).))))))))))))...	84	36.7	-38.3	1.2
	bra-miRn6-3p	TCTACTTTCACCAATTGGCCT	4	55	4	54	21	A07	-	attGTCAATTGGTGATAGTAGTTCttaagcgttatagtggatttctatctcacggttgcttgagttatTCTACTTTCACCAATTGGCCTt	3'	...((((((((((((.(((((..((((((((.....((((((....))).)))...)))))))).....))))).))))))))))))...	84	36.7	-38.3	1.2
	bra-miRn7-5p	TTTTGCGTTTCAACTCGGTCC	72	62	73	61	21	A07	-	gccgctttattcttcacttacgcatgctgtctttacagttcacactgaTTTTGCGTTTCAACTCGGTCCtcatttctttataacgaagtggaggaacaaaaagatgttttcagaagaacattgaagaggaagagaatgaaagctgcaagttaaaagaaatgaggGCTGAGTTGGAACGCAAAATCttt	5'	.........................(((((....))))).......(((((((((((((((((((((((((((((((((.((((...(..(...............(((((((.......)))))))...............)..)..)))))))))))))))))))))))))))))))))))))...	139	38.8	-64	0.9
	bra-miRn7-3p	GCTGAGTTGGAACACAAAATC	19	8	19	8	21	A07	-	gccgctttattcttcacttacgcatgctgtctttacagttcacactgaTTTTGCGTTTCAACTCGGTCCtcatttctttataacgaagtggaggaacaaaaagatgttttcagaagaacattgaagaggaagagaatgaaagctgcaagttaaaagaaatgaggGCTGAGTTGGAACGCAAAATCttt	3'	.........................(((((....))))).......(((((((((((((((((((((((((((((((((.((((...(..(...............(((((((.......)))))))...............)..)..)))))))))))))))))))))))))))))))))))))...	139	38.8	-64	0.9
	bra-miRn8-5p	AGAGATGTCTGGCTTGCAACA	1	3	1	3	21	A03	-	caatgcaaacactgtggcaaAGAGATGTCTGGCTTGCAACAtctgaaatgtcacttgggtggtgtaggttcagatgtgaacattgtcacatctactgttagagatgTTGCAAGCCAGACATTTCCTTTcccacagtgttcacagtc	5'	...((..((((((((((.((((((((((((((((((((((((((...((..(((....)))..)).(((..((((((((......))))))))))).....))))))))))))))))))))))).))).))))))))))..))...	140	44.5	-74.3	1.1
	bra-miRn8-3p	TTGCAAGCCAGACATTTCCTTT	5	9	5	9	22	A03	-	caatgcaaacactgtggcaaAGAGATGTCTGGCTTGCAACAtctgaaatgtcacttgggtggtgtaggttcagatgtgaacattgtcacatctactgttagagatgTTGCAAGCCAGACATTTCCTTTcccacagtgttcacagtc	3'	...((..((((((((((.((((((((((((((((((((((((((...((..(((....)))..)).(((..((((((((......))))))))))).....))))))))))))))))))))))).))).))))))))))..))...	140	44.5	-74.3	1.1
	bra-miRn9-5p	TTTGGATTTTGGTCATTGTTG	0	2	0	2	21	A04	+	gaatctttctgtcattaggTTTGGATTTTGGTCATTGTTGggaaaggttcttgaacaatgaactaaatccaACAATGAACGAAATCCAAATCtaattacaaaaagattg	5'	.(((((((.(((.(((((((((((((((((.(((((((((((...(((((.........)))))...))))))))))).))))))))))))))))).))).))))))).	107	32.1	-50.7	1.4
	bra-miRn9-3p	ACAATGAACGAAATCCAAATC	4	9	4	9	21	A04	+	gaatctttctgtcattaggTTTGGATTTTGGTCATTGTTGggaaaggttcttgaacaatgaactaaatccaACAATGAACGAAATCCAAATCtaattacaaaaagattg	3'	.(((((((.(((.(((((((((((((((((.(((((((((((...(((((.........)))))...))))))))))).))))))))))))))))).))).))))))).	107	32.1	-50.7	1.4
	bra-miRn10-1-5p	ACAGGTGGTGGAACAAATATGAGT	1	14	1	13	24	A09	+	ttatcttatttgaagattaagtgtgtattgACAGGTGGTGGAACAAATATGAGTttgtatagtagtcgaacaaaatgaaacTCATATTAGTTCTACCTCCTGTTGaagcccacattaatctgaataagattt	5'	..(((((((((..((((((((((.(..(..(((((.((((((((.(((((((((((.(((.((......))...)))))))))))))).)))))))).)))))..)..).))).))))))))))))))))..	128	31.8	-52.5	1.3
	bra-miRn10-1-3p	TCATATTAGTTCTACCTCCTGCTG	2	7	2	7	24	A09	+	ttatcttatttgaagattaagtgtgtattgACAGGTGGTGGAACAAATATGAGTttgtatagtagtcgaacaaaatgaaacTCATATTAGTTCTACCTCCTGTTGaagcccacattaatctgaataagattt	3'	..(((((((((..((((((((((.(..(..(((((.((((((((.(((((((((((.(((.((......))...)))))))))))))).)))))))).)))))..)..).))).))))))))))))))))..	128	31.8	-52.5	1.3
	bra-miRn10-2-5p	ACAGGTGGTGGAACAAATATGAGT	1	14	1	13	24	A06	+	actatcttattttaagcttaagtgtgtattgACAGGTGGTGGAACAAATATGAGTttttgaacattagtcaaacaaaattaaacTCATATTAGTTCTACCTCCTGCTGaagcccacattaatctgaataagatttg	5'	...(((((((((..((.(((((((.(..((..((((.((((((((.(((((((((((((((.......))))........))))))))))).)))))))).))))..))..).))).)))).)))))))))))...	130	31.6	-44.4	1
	bra-miRn10-2-3p	TCATATTAGTTCTACCTCCTGCTG	2	7	2	7	24	A06	+	actatcttattttaagcttaagtgtgtattgACAGGTGGTGGAACAAATATGAGTttttgaacattagtcaaacaaaattaaacTCATATTAGTTCTACCTCCTGCTGaagcccacattaatctgaataagatttg	3'	...(((((((((..((.(((((((.(..((..((((.((((((((.(((((((((((((((.......))))........))))))))))).)))))))).))))..))..).))).)))).)))))))))))...	130	31.6	-44.4	1
	bra-miRn11-5p	TGAGTCTCTCACCAGTCTTTCAC	2	2	2	2	23	A03	-	aatggccatccgcatcggTGAGTCTCTCACCAGTCTTTCACtaattgtattaatattcgattaattaaatattaatataattggtGAGAGACTCTGAAAGACTCACCaatgtgaatgttctaa	5'	...(..(((.(((((.(((((((((.(((..((((((((((((((((((((((((((..(....)..)))))))))))))))))))))))))).))).))))))))).))))).)))..)...	117	34.1	-59.3	1.4
	bra-miRn11-3p	GAGAGACTCTGAAAGACTCACC	8	5	8	5	22	A03	-	aatggccatccgcatcggTGAGTCTCTCACCAGTCTTTCACtaattgtattaatattcgattaattaaatattaatataattggtGAGAGACTCTGAAAGACTCACCaatgtgaatgttctaa	3'	...(..(((.(((((.(((((((((.(((..((((((((((((((((((((((((((..(....)..)))))))))))))))))))))))))).))).))))))))).))))).)))..)...	117	34.1	-59.3	1.4
	bra-miRn12-5p	TGTAATTGCGGGGTTCTAAGC	7	10	7	9	21	A01	-	atattattggggatttcttgctcctagattcttaaaatacatgtatgtatatgtatatattatatatgtataTGTAATTGCGGGGTTCTAAGCtttacggtaagaaactttcggttgggtttcccataaagtTTAGAAACTTGCAATTATATAcgcatatataatatatatatacatacatgtattttaaaaacctaagagcaagaaaccccc	5'	........((((.((((((((((.(((.((.(((((((((((((((((((((((((((..((((((((..(((((((((((..(.((((((((((((.((...((((((........)))))))).)))))))))))).)..)))))))))))..))))))))))))))))))))))))))))))))))).)).))).)))))))))))))).	204	29.1	-103.6	1.7
	bra-miRn12-3p	TTAGAAACCTGCAATTATATA	3	3	3	3	21	A01	-	atattattggggatttcttgctcctagattcttaaaatacatgtatgtatatgtatatattatatatgtataTGTAATTGCGGGGTTCTAAGCtttacggtaagaaactttcggttgggtttcccataaagtTTAGAAACTTGCAATTATATAcgcatatataatatatatatacatacatgtattttaaaaacctaagagcaagaaaccccc	3'	........((((.((((((((((.(((.((.(((((((((((((((((((((((((((..((((((((..(((((((((((..(.((((((((((((.((...((((((........)))))))).)))))))))))).)..)))))))))))..))))))))))))))))))))))))))))))))))).)).))).)))))))))))))).	204	29.1	-103.6	1.7
	bra-miRn13-5p	ACTATGCAATTGTGAACAAAC	2	3	2	3	21	A02	+	agtgtcttaaaacatttccaattccactgtaaaatggagtggACTATGCAATTGTGAACAAACaaaaaattcattactatatatgcagtaatgtttttatgtTTATTCACAACTGCATAATTCactctattttgcagtagattttgcag	5'	(((((......)))))..(((.((.((((((((((((((((((.((((((.(((((((.(((((.((((..(((((((........))))))).)))).))))).))))))).)))))).)))))))))))))))))).))..)))...	128	29.5	-56.4	1.3
	bra-miRn13-3p	TTATTCACAACTGCATAATTC	2	0	2	0	21	A02	+	agtgtcttaaaacatttccaattccactgtaaaatggagtggACTATGCAATTGTGAACAAACaaaaaattcattactatatatgcagtaatgtttttatgtTTATTCACAACTGCATAATTCactctattttgcagtagattttgcag	3'	(((((......)))))..(((.((.((((((((((((((((((.((((((.(((((((.(((((.((((..(((((((........))))))).)))).))))).))))))).)))))).)))))))))))))))))).))..)))...	128	29.5	-56.4	1.3
	bra-miRn14-5p	GGGAGCCAGGGAAGAGGCAGT	0	2	0	2	21	A05	+	tgaaaggagagaaaaaaaaagagaagggatagaaagaggaGGGAGCCAGGGAAGAGGCAGTgcatgggaagagaccaaacatagtcatttgatgttttggtaaaaactcaatccatgctcTGCTTGTTCCCTGTCTCTCTCtgattaccacttttgtcttcttcattt	5'	((.(((((((.(..........((((((.(((.....((((((((.(((((((.((((((.(((((((..(((((((((....(((....)))..)))))).....)))..))))))).)))))).))))))).))))))))..))))).))))).)))))))))...	165	41.7	-66	0.9
	bra-miRn14-3p	TGCTTGTTCCCTGTCTCTCTC	4	1	4	1	21	A05	+	tgaaaggagagaaaaaaaaagagaagggatagaaagaggaGGGAGCCAGGGAAGAGGCAGTgcatgggaagagaccaaacatagtcatttgatgttttggtaaaaactcaatccatgctcTGCTTGTTCCCTGTCTCTCTCtgattaccacttttgtcttcttcattt	3'	((.(((((((.(..........((((((.(((.....((((((((.(((((((.((((((.(((((((..(((((((((....(((....)))..)))))).....)))..))))))).)))))).))))))).))))))))..))))).))))).)))))))))...	165	41.7	-66	0.9
	bra-miRn15-5p	ACCCGTCTCTTAATTTTTAAC	19	32	19	32	21	A01	-	gaagttagcaagattaatgggaagttcttagcggaatataagaACCCGTCTCTTAATTTTTAACtaaaaaaattaagaaccggattcttaacttttttttagtTAAAAGTTAAGAGACAAGTTAttatatttcttaagtgcctcctcttaagagcacttgcaacggg	5'	...(((.(((((.((((..(((.(..(((((.(((((((((.(((..((((((((((((((((((((((((((((((((.....)))))))..)))))))))))))))))))))))))..))).))))))))))))))..).)))..)))).....))))))))...	161	31.7	-59.4	1.1
	bra-miRn15-3p	TAAAAGTTAAGAGACAAGTTA	0	1	0	1	21	A01	-	gaagttagcaagattaatgggaagttcttagcggaatataagaACCCGTCTCTTAATTTTTAACtaaaaaaattaagaaccggattcttaacttttttttagtTAAAAGTTAAGAGACAAGTTAttatatttcttaagtgcctcctcttaagagcacttgcaacggg	3'	...(((.(((((.((((..(((.(..(((((.(((((((((.(((..((((((((((((((((((((((((((((((((.....)))))))..)))))))))))))))))))))))))..))).))))))))))))))..).)))..)))).....))))))))...	161	31.7	-59.4	1.1
	bra-miRn16-5p	ATAAAACGATTACACAGCTCGGTC	1	1	1	1	24	Scaffold000329	-	tttccgaaaacatttcggaaggataaaacttgttctcccaaaaaaaccgctgaaaaacccctacgttaatcgcggaaaaaggaaacacaACAAAACGATTACACAGCTCGGTCgctacgtagcgacCGAGCTGTGTAATCGTTTTGTTGtgtttcctttttccgcgattaacgtaggggtttttcagcggtttttttgggagaacaagttttatccttccgaaatgttttcgg	5'	...(((((((((((((((((((((((((((((((((((((((((((((((((((((((((((((((((((((((((((((((((((((((((((((((((((((((((((((((((....)))))))))))))))))))))))))))))))))))))))))))))))))))))))))))))))))))))))))))))))))))))))))))))))))))))))))))))))))	230	42.1	-209.8	2.1
	bra-miRn16-3p	CGAGCTGTGTAATCGTTTTGTTA	1	0	1	0	23	Scaffold000329	-	tttccgaaaacatttcggaaggataaaacttgttctcccaaaaaaaccgctgaaaaacccctacgttaatcgcggaaaaaggaaacacaACAAAACGATTACACAGCTCGGTCgctacgtagcgacCGAGCTGTGTAATCGTTTTGTTGtgtttcctttttccgcgattaacgtaggggtttttcagcggtttttttgggagaacaagttttatccttccgaaatgttttcgg	3'	...(((((((((((((((((((((((((((((((((((((((((((((((((((((((((((((((((((((((((((((((((((((((((((((((((((((((((((((((((....)))))))))))))))))))))))))))))))))))))))))))))))))))))))))))))))))))))))))))))))))))))))))))))))))))))))))))))))))	230	42.1	-209.8	2.1
	bra-miRn17-5p	TCTCGTTCTCTCGTTTCAGCT	0	3	0	3	21	A09	-	ccacatcccatatcTCTCGTTCTCTCGTTTCAGCTaatgtgtattgtttcatcagttaatggttgaaacttgtttacaagCTGAAGCTAGTGAAAGAGAGAcgtgggatggtggtagaatatgcacgtattgtttttgttcgtt	5'	((((((((((..((((((.(((.((.(((((((((..((((....(((((((((.....))).)))))).....))))))))))))).)).))).))))))..))))))).)))..(((((.(((.....)))...)))))...	114	39.6	-56.6	1
	bra-miRn17-3p	CTGAAGCTAGTGAAAGAGAGA	0	2	0	2	21	A09	-	ccacatcccatatcTCTCGTTCTCTCGTTTCAGCTaatgtgtattgtttcatcagttaatggttgaaacttgtttacaagCTGAAGCTAGTGAAAGAGAGAcgtgggatggtggtagaatatgcacgtattgtttttgttcgtt	3'	((((((((((..((((((.(((.((.(((((((((..((((....(((((((((.....))).)))))).....))))))))))))).)).))).))))))..))))))).)))..(((((.(((.....)))...)))))...	114	39.6	-56.6	1
	bra-miRn18-5p	TTGTTGACAAATACTTAGGCTC	3	7	3	7	22	A01	-	tctgtaatctcttggtatgtattcgaatttataccgaagtaggggaccagctctatcaatcaaaaaccaaacttcaTTGTTGACAAATACTTAGGCTCtctctaggtaaaagaatcatcatatcttttagtgttaaagacagctactacaaactaaaagatatgatgattcttttacctagagaGAGCCTAAGTATTTGTCAACAATGaagtttggtt	5'	...........((((((((..........)))))))).((((((......))))))........(((((((((((((((((((((((((((((((((((((((((((((((((((((((((((((((((((....................)))))))))))))))))))))))))))))))))))))))))))))))))))))))))))))))))))	154	33.5	-121.6	1.7
	bra-miRn18-3p	GAGCCTAAGTATTTGTCAACAATG	0	7	0	7	24	A01	-	tctgtaatctcttggtatgtattcgaatttataccgaagtaggggaccagctctatcaatcaaaaaccaaacttcaTTGTTGACAAATACTTAGGCTCtctctaggtaaaagaatcatcatatcttttagtgttaaagacagctactacaaactaaaagatatgatgattcttttacctagagaGAGCCTAAGTATTTGTCAACAATGaagtttggtt	3'	...........((((((((..........)))))))).((((((......))))))........(((((((((((((((((((((((((((((((((((((((((((((((((((((((((((((((((((....................)))))))))))))))))))))))))))))))))))))))))))))))))))))))))))))))))))	154	33.5	-121.6	1.7
	bra-miRn19-5p	TAAACAACACATATACTTTGC	0	3	0	2	21	A03	+	attagttacgcatcTAAACAACACATATAGTTTGCagggtggataaaactggcattatatgtaacaagacggtagaacatataatgctagtttgttccaccctgcAAACTATATGTGTTGCTTAGAtgcgtaacttgg	5'	...((((((((((((((.(((((((((((((((((((((((((..(((((((((((((((((.((......))...)))))))))))))))))..))))))))))))))))))))))))).))))))))))))))...	132	37	-89.6	1.8
	bra-miRn19-3p	AAACTATATGTGTTGCTTAGA	1	0	1	0	21	A03	+	attagttacgcatcTAAACAACACATATAGTTTGCagggtggataaaactggcattatatgtaacaagacggtagaacatataatgctagtttgttccaccctgcAAACTATATGTGTTGCTTAGAtgcgtaacttgg	3'	...((((((((((((((.(((((((((((((((((((((((((..(((((((((((((((((.((......))...)))))))))))))))))..))))))))))))))))))))))))).))))))))))))))...	132	37	-89.6	1.8
	bra-miRn20-5p	AAGAACTCGTCTCTTAACTTTTAA	1	5	1	5	24	A09	+	aatgaatagggacccaaatgaatattaatttgaagaatggtattaagaacatgattaatggggagttcttaaggtgaggttcttaacaggatatAAGAACTCGTCTCTTAACTTTTAActaaaaaaactaacaaccaactcttaaataaggtatttaagagccggtttttagcttttttagttaaAAATTAAGAGATGAATTCTTACatcccactaagaactctaccctaagaattcc	5'	..............(((((........)))))........((((((........)))))).((((((((((.((((..(((((((...((((.((((((.(((((((((((.((((((((((((((.((((.((((..((((((((((...))))))))))..)))).)))).)))))))))))))).))))))))))).)))))).))))...)))))))..)))).))))))))))	177	30.7	-86.7	1.2
	bra-miRn20-3p	AAACTAAGAGATGAATTCTTAC	1	1	1	1	22	A09	+	aatgaatagggacccaaatgaatattaatttgaagaatggtattaagaacatgattaatggggagttcttaaggtgaggttcttaacaggatatAAGAACTCGTCTCTTAACTTTTAActaaaaaaactaacaaccaactcttaaataaggtatttaagagccggtttttagcttttttagttaaAAATTAAGAGATGAATTCTTACatcccactaagaactctaccctaagaattcc	3'	..............(((((........)))))........((((((........)))))).((((((((((.((((..(((((((...((((.((((((.(((((((((((.((((((((((((((.((((.((((..((((((((((...))))))))))..)))).)))).)))))))))))))).))))))))))).)))))).))))...)))))))..)))).))))))))))	177	30.7	-86.7	1.2
	bra-miRn21-5p	NGCGGATATCTTAGGATGAGGT	0	1	0	1	22	A03	+	ttctcttagagcatgattaaTGCGGATATCTTAGGATGAGGTtcttagtgtaatataaaaaacatttattacttaaaagcttaaagaatcttttatagtacgttaaaaaccTCATCGTAAGAGATCTGCATTaatcatattcttagatcc	5'	...(((.(((..(((((((((((((((.(((((.(((((((((.(((..(((.(((((((....((((...((....))..)))).....))))))).)))..))).))))))))).))))).)))))))))))))))..))).)))...	144	28.7	-55.8	1.3
	bra-miRn21-3p	TCATCGTAAGAGATCTGCATT	0	1	0	1	21	A03	+	ttctcttagagcatgattaaTGCGGATATCTTAGGATGAGGTtcttagtgtaatataaaaaacatttattacttaaaagcttaaagaatcttttatagtacgttaaaaaccTCATCGTAAGAGATCTGCATTaatcatattcttagatcc	3'	...(((.(((..(((((((((((((((.(((((.(((((((((.(((..(((.(((((((....((((...((....))..)))).....))))))).)))..))).))))))))).))))).)))))))))))))))..))).)))...	144	28.7	-55.8	1.3
	bra-miRn22-5p	TGAGTTATCATTGGTCTTGTG	0	1	0	1	21	A03	-	ctatctccattttatctttcatttcactcacaataaaatcatatattggttttgataaaTGAGTTATCATTGGTCTTGTGtcaagatatacattgttccggtatatctcgACACAGGAACAATACTAACTCATTtatcaataaaaatgtatgattttattgaaagtgaaatgaaagatataatgggagacat	5'	...((((((((.((((((((((((((((..(((((((((((((((((....(((((((((((((((..((((.(((((((((.((((((((.........)))))))).))))))))).))))..)))))))))))))))....)))))))))))))))))..)))))))))))))))).))))).)))...	186	28.1	-94.6	1.8
	bra-miRn22-3p	ACACAGGAACAATACTAACTCATT	2639	4162	2664	4123	24	A03	-	ctatctccattttatctttcatttcactcacaataaaatcatatattggttttgataaaTGAGTTATCATTGGTCTTGTGtcaagatatacattgttccggtatatctcgACACAGGAACAATACTAACTCATTtatcaataaaaatgtatgattttattgaaagtgaaatgaaagatataatgggagacat	3'	...((((((((.((((((((((((((((..(((((((((((((((((....(((((((((((((((..((((.(((((((((.((((((((.........)))))))).))))))))).))))..)))))))))))))))....)))))))))))))))))..)))))))))))))))).))))).)))...	186	28.1	-94.6	1.8
	bra-miRn23-5p	CTTTGTCTATCGTTTGGAAAAG	25	96	25	95	22	A08	+	atagcacgttatatctgttcttCTTTGTCTATCGTTTGGAAAAGattgatgacgctatctacactTTTCCAAATGTAGACAAAGCAaaaccgtgatgacgtcgtaga	5'	...(((((((((....(((...(((((((((.((((((((((((...((((....))))....)))))))))))))))))))))...)))....))))))).))...	101	37.4	-37	0.9
	bra-miRn23-3p	TTTCCAAATGTAGACAAAGCT	0	1	0	1	21	A08	+	atagcacgttatatctgttcttCTTTGTCTATCGTTTGGAAAAGattgatgacgctatctacactTTTCCAAATGTAGACAAAGCAaaaccgtgatgacgtcgtaga	3'	...(((((((((....(((...(((((((((.((((((((((((...((((....))))....)))))))))))))))))))))...)))....))))))).))...	101	37.4	-37	0.9
